# Supplementary material for: Rivastigmine Templates with Antioxidant Motifs—A Medicinal Chemist’s Toolbox Towards New Multipotent AD Drugs
Source: Antioxidants (Basel). 2025 Jul 28;14(8):921. doi: 10.3390/antiox14080921 (PMC12383012; doi:10.3390/antiox14080921)
Supplement: Supplementary file 1 [file antioxidants-14-00921-s001.zip]

Archive with 1 entries (1 files):
- antioxidants-3672135-supplementary-7.30.pdf
